# Supplementary material for: Multiplying the efficiency and impact of biofortification through metabolic engineering
Source: Nat Commun. 2020 Oct 15;11:5203. doi: 10.1038/s41467-020-19020-4 (PMC7567076; doi:10.1038/s41467-020-19020-4)
Supplement: Supplementary file 1 — Source Data [file 41467_2020_19020_MOESM1_ESM.xlsx]

## Sheet: Summary
	Simple Average of Women and Children From Values At Right					As Calculated (Matching) From Values in HarvestPlus Website
	Crop	Target Increment	Estimated Proportion of the Estimated Average Requirement Provided (Simple Average of Women and Children)			Target Increment		Estimated Proportion of the Estimated Average Requirement Provided for Women			Estimated Proportion of the Estimated Average Requirement Provided for Children
			Before Biofortification	After Biofortification				Before Biofortification	After Biofortification		Before Biofortification	After Biofortification
	Beans	+44 ppm iron	0.439825	0.82687		44		0.470149	0.883881		0.4095	0.76986
	Cassava	+15 ppm pro-vitamin A	0	1.00227		15		0	1.05		0	0.954545
	Maize	+15 ppm pro-vitamin A;	0	0.555267		15		0	0.537573		0	0.572962
		+12 ppm zinc	0.50018	0.740266		12		0.45	0.666		0.55036	0.814532
	Pearl Millet	+30 ppm iron	0.482504	0.790485		30		0.520858	0.853321		0.44415	0.72765
	Sweetpotato	+70 ppm pro-vitamin A	0	1.55285		70		0	1.6268		0	1.47891
	Rice	+12 ppm zinc	0.392865	0.687514		12		0.397241	0.695172		0.388489	0.679856
	Wheat	+18 ppm zinc	0.27397	0.471229		18		0.368534	0.633879		0.179406	0.308579
						https://www.harvestplus.org/content/estimated-average-requirements-provided-biofortification
	Rounding Off Simple Averages Above to Nearest 5% (= values in Table 1)
	Crop	Target Increment	Estimated Proportion of the Estimated Average Requirement			Differential Pro-Vit A		Differential Fe	Differential Zn
			Before Biofortification	After Biofortification
	Beans	+44 ppm iron	0.45	0.85				0.4
	Cassava	+15 ppm pro-vitamin A	0	1.00227		1.00227
	Maize	+15 ppm pro-vitamin A;	0	0.55		0.55
		+12 ppm zinc	0.50018	0.75					0.24982
	Pearl Millet	+30 ppm iron	0.5	0.8				0.3
	Sweetpotato	+70 ppm pro-vitamin A	0	≥100%		1
	Rice	+12 ppm zinc	0.4	0.7					0.3
	Wheat	+18 ppm zinc	0.25	0.45					0.2
					Simple Average	0.850758		0.35	0.24994

## Sheet: Adult Women
					Iron Beans	Iron Pearl Millet	Zinc Rice	Zinc Wheat	Zinc Maize	Provitamin A Maize	Provitamin A Cassava	Provitam A Sweetpotato
			1	Per Capita Consumption (grams per day)	200	220	400	300	290	290	500	400
			2	Baseline Density (mg/kg)	50	47	16	25	25	0	0	0
			3	Retention Percentage in Processing, Storage, Cooking	0.9	0.9	0.9	0.95	0.9	0.37	0.35	0.35
			4	Intake of Nutrient Adusting for Retention ( 1 x 2 x 3); mg/day	9	9.306	5.76	7.125	6.525	0	0	0
			5	Percent Bioavailability	0.07	0.075	0.2	0.15	0.2	0.167	0.2	0.083
			6	Amount of Nutrient Absorbed (4 x 5); mg/day	0.63	0.69795	1.152	1.06875	1.305	0	0	0
			7	Estimated Average Requirement (EAR) (mg/day)	1.34	1.34	2.9	2.9	2.9	0.5	0.5	0.5
			8	Percent of EAR (6 / 7)	0.470149	0.520858	0.397241	0.368534	0.45	0	0	0
			9	Density After Biofortification	94	77	28	43	37	15	15	70
			10	Retention Percentage in Processing, Storage Cooking	0.9	0.9	0.9	0.95	0.9	0.37	0.35	0.35
			11	Intake of Nutrient Adusting for Retention (1 x 9 x 10)	16.92	15.246	10.08	12.255	9.657	1.6095	2.625	9.8
			12	Percent Bioavailability	0.07	0.075	0.2	0.15	0.2	0.167	0.2	0.083
			13	Amount of Nutrient Absorbed (11 x 12) mg/day	1.1844	1.14345	2.016	1.83825	1.9314	0.268786	0.525	0.8134
			14	Estimated Average Requirement (EAR) mg/day	1.34	1.34	2.9	2.9	2.9	0.5	0.5	0.5
			15	Percent of EAR	0.883881	0.853321	0.695172	0.633879	0.666	0.537573	1.05	1.6268

## Sheet: Children
					Iron Beans	Iron Pearl Millet	Zinc Rice	Zinc Wheat	Zinc Maize	Provitamin A Maize	Provitamin A Cassava	Provitamin A Sweetpotato
			1	Per Capita Consumption (grams per day)	65	70	150	70	170	170	250	200
			2	Baseline Density (mg/kg)	50	47	16	25	25	0	0	0
			3	Retention Percentage in Processing, Storage, Cooking	0.9	0.9	0.9	0.95	0.9	0.37	0.35	0.35
			4	Intake of Nutrient Adusting for Retention ( 1 x 2 x 3); mg/day	2.925	2.961	2.16	1.6625	3.825	0	0	0
			5	Percent Bioavailability	0.07	0.075	0.25	0.15	0.2	0.167	0.2	0.083
			6	Amount of Nutrient Absorbed (4 x 5); mg/day	0.20475	0.222075	0.54	0.249375	0.765	0	0	0
			7	Estimated Average Requirement (EAR) (mg/day)	0.5	0.5	1.39	1.39	1.39	0.275	0.275	0.275
			8	Percent of EAR (6 / 7)	0.4095	0.44415	0.388489	0.179406	0.55036	0	0	0
			9	Density After Biofortification	94	77	28	43	37	15	15	70
			10	Retention Percentage in Processing, Storage Cooking	0.9	0.9	0.9	0.95	0.9	0.37	0.35	0.35
			11	Intake of Nutrient Adusting for Retention (1 x 9 x 10)	5.499	4.851	3.78	2.8595	5.661	0.9435	1.3125	4.9
			12	Percent Bioavailability	0.07	0.075	0.25	0.15	0.2	0.167	0.2	0.083
			13	Amount of Nutrient Absorbed (11 x 12) mg/day	0.38493	0.363825	0.945	0.428925	1.1322	0.157564	0.2625	0.4067
			14	Estimated Average Requirement (EAR) mg/day	0.5	0.5	1.39	1.39	1.39	0.275	0.275	0.275
			15	Percent of EAR	0.76986	0.72765	0.679856	0.308579	0.814532	0.572962	0.954545	1.47891
